# Supplementary material for: Research on the Low-Temperature Impact Toughness of a New 100-mm Ultra-Thick Offshore Steel Fabricated Using the Narrow-Gap Laser Wire Filling Welding Process
Source: Materials (Basel). 2024 Mar 16;17(6):1363. doi: 10.3390/ma17061363 (PMC10972308; doi:10.3390/ma17061363)
Supplement: Supplementary file 1 [file materials-17-01363-s001.zip]

Archive with 1 entries (1 files):
- materials-2865465-supplementary.pdf
